# Supplementary material for: Assessment of Growth, Lipid Metabolism and Gene Expression Responses in Senegalese Sole Larvae Fed With Low Dietary Phospholipid Levels
Source: Front Physiol. 2020 Sep 30;11:572545. doi: 10.3389/fphys.2020.572545 (PMC7569605; doi:10.3389/fphys.2020.572545)
Supplement: TABLE S1 — Openarray plate design. Accession numbers of each transcript, gene name, gene description, Primers, Taqman probes and assay ID for the complete set of 112 assays are indicated. The transcripts are organized by categories (lipid Transport, lipid signaling, glycerolipid metabolism, glycerophospholipid metabolism and Gene expression and housekeeping). Accession numbers correspond to transcripts available in NCBI/EMBL/DDBJ, soleaDBv4.1 (ID starting by solea_v4.1) or SoleaDBv3 (ID starting by solea_v3.0). Those assays with the same Accession number should be considered as duplicates. [file Table_1.XLSX]

## Sheet: Sheet1
Supplementary Table 1. Openarray plate design. Accession numbers of each transcript, gene name, gene description, Primers, Taqman probes and assay ID for the complete set of 112 assays are indicated. The transcripts are organized by categories (lipid Transport, lipid signaling, glycerolipid metabolism, glycerophospholipid metabolism and Gene expression and housekeeping). Accession numbers corresp…
Accession numbers	Amplicon size	gene_name	Gene description	AssayID	Taqman Probe	Forward Primer Name	Forward Primer Seq.	Reverse Primer Name	Reverse Primer Seq.	Reporter 1 Name	Reporter 1 Dye	Reporter 1 Sequence
Lipid Transport
LC107397	66	apoa1	Apolipoprotein A-I	AIAAZX1	CCTGCGTGCTTGTCC	AIAAZX1_F	GCCCGTCATCGAAGAGTACAA	AIAAZX1_R	TCGATCTTTAACTTCAAGGCTTCCA	AIAAZX1_M	FAM	CCTGCGTGCTTGTCC
LC056058	78	apoa4Aa1	Apolipoprotein A-IV subtype Aa1	AI6ROFS	CAGGCCCTCCACATGC	AI6ROFS_F	AGGAAGTGGTGGCTAAAATTCAGAA	AI6ROFS_R	GGTCCATGGCGTCAACGTA	AI6ROFS_M	FAM	CAGGCCCTCCACATGC
LC056059	55	apoa4Ba4	Apolipoprotein A-IV subtype Ba4	AI70ML0	ACTGCTCCACTTTCTG	AI70ML0_F	GACATGAAGGCCCAGATCCA	AI70ML0_R	GAGCCAGCTCCTGCTTGA	AI70ML0_M	FAM	ACTGCTCCACTTTCTG
LC056059	63	apoa4Ba3	Apolipoprotein A-IV subtype Ba4	AI89KR8	CTCGTGCTTGAACTCC	AI89KR8_F	GCCAAGATCCAGCAGAAAGTG	AI89KR8_R	CCAGGGAGTCTGCGTATGG	AI89KR8_M	FAM	CTCGTGCTTGAACTCC
solea_v4.1_unigene571030	77	apob1	Apolipoprotein B subtype 1	AICSWAH	CAGAGCATCAAGATCC	AICSWAH_F	TCCAAAGATCACTCTGCCCAAAATT	AICSWAH_R	TCATGGTAAGCTCATAGGTCAGATCA	AICSWAH_M	FAM	CAGAGCATCAAGATCC
solea_v4.1_unigene571030	90	apob1	Apolipoprotein B subtype 1	AID1UGP	AAGCCCTGGAGAACAC	AID1UGP_F	ATCCACTGATCCAGAGATCCAGATAA	AID1UGP_R	GTGGTGAAGTCATTGTGTGTAGTGA	AID1UGP_M	FAM	AAGCCCTGGAGAACAC
solea_v4.1_unigene183201	89	apob2	Apolipoprotein B subtype 2	AIFASMX	CCGCATGTCCAAGACC	AIFASMX_F	ACACGTGGAACAGCTGAAGAC	AIFASMX_R	GCTGGCTCATTTGATCATCATAGCT	AIFASMX_M	FAM	CCGCATGTCCAAGACC
solea_v4.1_unigene41897	100	apob3	Apolipoprotein B subtype 3	AIBJX39	ATGTACAGCAAATTCC	AIBJX39_F	CGGTGGAGTGTACCTGTATGGA	AIBJX39_R	CCTGTATTCAAGGGAATGTGTGAAC	AIBJX39_M	FAM	ATGTACAGCAAATTCC
EU835856	67	apoc1	Apolipoprotein C-I	AIGJQS5	TCGGCCAGATTTCTGC	AIGJQS5_F	CGATCGGGTGGCTGAAATGA	AIGJQS5_R	CTGGAACTCCTGCATGTTTGC	AIGJQS5_M	FAM	TCGGCCAGATTTCTGC
solea_v4.1_unigene692462	65	apoc2	Apolipoprotein C-II	AIHSOZD	CACGGCCAGTGACTAC	AIHSOZD_F	GACCTGGTATCACAGCACTGT	AIHSOZD_R	GCTTCAGGCCCTTGATGTTGT	AIHSOZD_M	FAM	CACGGCCAGTGACTAC
solea_v4.1_unigene670913	98	apod2	Apolipoprotein D subtype 2	AII1M5L	TTGGGCAGGTTCTCTG	AII1M5L_F	GGGCAAAATGAGACCGATCGA	AII1M5L_R	GTACGTCCCGTAGGGAGAAAAAA	AII1M5L_M	FAM	TTGGGCAGGTTCTCTG
solea_v4.1_unigene670913	62	apod2	Apolipoprotein D subtype 2	AILJJH1	AACCCAGCCGAGCCTG	AILJJH1_F	GGATGATGGAACCATTAACTCTATCGT	AILJJH1_R	CAGGCGGAGATAAGTCAAAGGA	AILJJH1_M	FAM	AACCCAGCCGAGCCTG
solea_v4.1_unigene6447	55	apod4	Apolipoprotein D subtype 4	AIMSHN9	CTGGCTGATGATTTCC	AIMSHN9_F	CTCGGGTGCTCACGGA	AIMSHN9_R	GCGGCTGCCAACTTGTC	AIMSHN9_M	FAM	CTGGCTGATGATTTCC
solea_v4.1_unigene68478	72	apod5	Apolipoprotein D subtype 5	AIKALBT	CACGGCCCTGGTATAT	AIKALBT_F	GGATCCTGTCCACTGACTACGT	AIKALBT_R	CATGGAATAGCCTCAAGATGTCTGT	AIKALBT_M	FAM	CACGGCCCTGGTATAT
LC318626	78	apoe1	Apolipoprotein E subtype 1	AIN1FUH	CCGGGCCTCCTCCATG	AIN1FUH_F	TGAAGACAATGGCCGAGAAACTC	AIN1FUH_R	GCAGCTCCTGGACATACTTGT	AIN1FUH_M	FAM	CCGGGCCTCCTCCATG
LC318626	65	apoe1	Apolipoprotein E subtype 1	AIQJB6X	CTGGCCCCGTACACGC	AIQJB6X_F	AGCAAGGATGTGCAGGACAAA	AIQJB6X_R	TCCTCGCCCAGATTCTTTGC	AIQJB6X_M	FAM	CTGGCCCCGTACACGC
LC318626	78	apoe1	Apolipoprotein E subtype 1	AIS08JD	CCGGGCCTCCTCCATG	AIS08JD_F	TGAAGACAATGGCCGAGAAACTC	AIS08JD_R	GCAGCTCCTGGACATACTTGT	AIS08JD_M	FAM	CCGGGCCTCCTCCATG
LC318627	70	apoe2	Apolipoprotein E subtype 2	AIPAD0P	CCGTGTCGGTGCCTAC	AIPAD0P_F	GGTGGAGCTGAACAGTGATGAC	AIPAD0P_R	CAGGCGCTTCCTCAGCTT	AIPAD0P_M	FAM	CCGTGTCGGTGCCTAC
LC318627	66	apoe2	Apolipoprotein E subtype 2	AIT96PL	ACGGTGCCAAGGTTAC	AIT96PL_F	CTGGACATAGGGCTCAACATGATC	AIT96PL_R	GCTCCAGTCCCGTCACTTC	AIT96PL_M	FAM	ACGGTGCCAAGGTTAC
LC318627	70	apoe2	Apolipoprotein E subtype 2	AIRSAC5	CCGTGTCGGTGCCTAC	AIRSAC5_F	GGCCGAGATGAACAGTGATGAC	AIRSAC5_R	CAGGCGCTTCCTCAGCTT	AIRSAC5_M	FAM	CCGTGTCGGTGCCTAC
solea_v4.1_unigene14422	96	fabp1	fatty acid binding protein 1	AID1UGQ	CCGTCTCCTCAATCTC	AID1UGQ_F	GAGCTCATCCAGAAAGGCAAAGATA	AID1UGQ_R	GGACCTTAGTGCCAGTTGTGA	AID1UGQ_M	FAM	CCGTCTCCTCAATCTC
solea_v4.1_unigene22250	77	fabp2b	fatty acid binding protein 2b	AIFASMY	ATGTACCGGAGACTTC	AIFASMY_F	GGCGTCCCCTTTGACTACAG	AIFASMY_R	TTTAACATGTCGCCCTCCATCTC	AIFASMY_M	FAM	ATGTACCGGAGACTTC
solea_v4.1_unigene36500	59	fabp10a	fatty acid-binding protein 10-A, liver basic	AICSWAI	CCTGCCGTCCACAGCC	AICSWAI_F	GGACAGGAGACGGAGATGAC	AICSWAI_R	TCTGACGGTGCACTTGAACTT	AICSWAI_M	FAM	CCTGCCGTCCACAGCC
solea_v4.1_unigene224640	56	ldlrb	low density lipoprotein receptor b	AIWR211	CCTGCGCCTGTCCC	AIWR211_F	CAGCGCTCTCCGAAGTACA	AIWR211_R	TCAGTTCCCAAGGTCATGTGATC	AIWR211_M	FAM	CCTGCGCCTGTCCC
solea_v4.1_unigene224641	85	ldlrb	low density lipoprotein receptor b	AIY9ZEH	ACGTCCATGTGATCCC	AIY9ZEH_F	ACATGAGGTGAGGAAGATGACAGT	AIY9ZEH_R	CATGTCCAGAGCAACTGCATTTT	AIY9ZEH_M	FAM	ACGTCCATGTGATCCC
solea_v4.1_unigene2522	59	lrp1	low-density lipoprotein receptor-related protein 1	AIVI4VT	CCGCAGTCATTATCG	AIVI4VT_F	ACATAAACTGGCGCTGCGATAA	AIVI4VT_R	AGCCTGCCTCATCACTATTGTC	AIVI4VT_M	FAM	CCGCAGTCATTATCG
solea_v4.1_unigene18973_split_1	71	lrp8	low-density lipoprotein receptor-related protein 8	AIX0079	CTATGCGACAGATCTC	AIX0079_F	AGTCCATACCTGATGTTCACAAACC	AIX0079_R	TGCGTGTAGGCACTCTTCAG	AIX0079_M	FAM	CTATGCGACAGATCTC
solea_v4.1_unigene4235	56	vtgr	very low-density lipoprotein receptor precursor (	AI0IXKP	ACCGTGTCTGATCTTC	AI0IXKP_F	GTGTGTAAGGCTGTCGGTAAAGA	AI0IXKP_R	ATGTCGCGACGGTTGGT	AI0IXKP_M	FAM	ACCGTGTCTGATCTTC
lipid signaling
solea_v4.1_unigene56144	75	pla2g3	group 3 secretory phospholipase A2-like	AI0IXKR	CAAGCGACCCAGCGTC	AI0IXKR_F	GGCTGCGAGCGTCAGA	AI0IXKR_R	CAGCGTTGAGAGACGAAATCC	AI0IXKR_M	FAM	CAAGCGACCCAGCGTC
solea_v4.1_unigene25244	66	pla2g3	group 3 secretory phospholipase A2-like	AI1RVQZ	CTGCCCTCACAGTCCC	AI1RVQZ_F	GCCACAGCTTCTTCTCATGACT	AI1RVQZ_R	GAAGGCAAGCTTGTTAAAGGTGTT	AI1RVQZ_M	FAM	CTGCCCTCACAGTCCC
solea_v4.1_unigene2993	71	pl2g4a	Cytosolic phospholipase A2	AI20TW7	TCCCACCCTGACTTTC	AI20TW7_F	CCACTTGGTACATGTCCAGTCTCTA	AI20TW7_R	CTTGTTGATGTCCTTTGGTCCCTTA	AI20TW7_M	FAM	TCCCACCCTGACTTTC
solea_v4.1_unigene5938	69	dagla	diacylglycerol lipase alpha	AI39R3D	CTGGCTCGTGATACTC	AI39R3D_F	AAACCTGGCTTTGGGAATTGTTG	AI39R3D_R	CACATGAGGGTGATGCAAACG	AI39R3D_M	FAM	CTGGCTCGTGATACTC
solea_v4.1_unigene25122	77	pla2g12a	phospholipase A2 group XIIA	AIX008B	CCGGTGCCTCGTCCTG	AIX008B_F	CGGACTGTGTCATTACAAGTGTAGT	AIX008B_R	CGTTAGGTGGTGAATGCTTGTATC	AIX008B_M	FAM	CCGGTGCCTCGTCCTG
solea_v4.1_unigene12412	67	pla2g6	Phospholipase A2, group VI (cytosolic, calcium-independent)	AI39R3F	CACACCAGGCTCTTGC	AI39R3F_F	ATGGCTGTGCTGTGGACA	AI39R3F_R	CTCAGTCTGTGATAGATGGTGTCAA	AI39R3F_M	FAM	CACACCAGGCTCTTGC
solea_v4.1_unigene29451	62	pla2g12b1	phospholipase A2, group XIIB	AIWR213	TCCACCCATGAACTCC	AIWR213_F	GGCAGCTACTTTGACTCTATGCT	AIWR213_R	CGGTACTGACACACTCCATCAC	AIWR213_M	FAM	TCCACCCATGAACTCC
solea_v4.1_unigene58866_split_1	67	pla2g12b2	phospholipase A2, group XIIB	AIY9ZEJ	CTCCCACCAGCTCCAC	AIY9ZEJ_F	TGCGCACGGATACTTTGACT	AIY9ZEJ_R	GCGGTACTGACACACACCAT	AIY9ZEJ_M	FAM	CTCCCACCAGCTCCAC
solea_v4.1_unigene33693	67	pla2g1b	phospholipase A2, minor isoenzyme-like	AIT96PN	ACAGGCCAGCATTCAG	AIT96PN_F	CCAGTGTTACACAGATGCTATGCA	AIT96PN_R	CTCAGTGTAAGGGCTGTCGAA	AIT96PN_M	FAM	ACAGGCCAGCATTCAG
solea_v4.1_unigene50668	58	pla2g1b	phospholipase A2, minor isoenzyme-like	AIVI4VV	ACTGCCACACAGCTTT	AIVI4VV_F	GCGCTGCTGGCTTTGG	AIVI4VV_R	CCGTGCAGAGGATCATGGA	AIVI4VV_M	FAM	ACTGCCACACAGCTTT
solea_v4.1_unigene2471	60	pld1	phospholipase D1	AI6ROFV	CCCCTGTCGTGATGTC	AI6ROFV_F	CACTGCTTCCTGGCTTTGAG	AI6ROFV_R	CAGCCTGAATGGCGTTGC	AI6ROFV_M	FAM	CCCCTGTCGTGATGTC
solea_v4.1_unigene28049	57	pld2	phospholipase D2-like	AI5IP9N	CTCCCTCAATTCCC	AI5IP9N_F	CCCCTTAACATTCTCCACAACCT	AI5IP9N_R	GCGCTGCTTGTTCGAGTT	AI5IP9N_M	FAM	CTCCCTCAATTCCC
solea_v4.1_unigene28049	59	pld2	phospholipase D2-like	AI70ML3	ACCACCGGCACTGACG	AI70ML3_F	CCGCTGCTTCCTGGATTTGA	AI70ML3_R	GCGTGGATGGCGTTTCC	AI70ML3_M	FAM	ACCACCGGCACTGACG
Glycerolipid metabolism
solea_v4.1_unigene16820	76	agpat1	1-acyl-sn-glycerol-3-phosphate acyltransferase alpha	AIX008A	TCGGCCTCATTTGCTG	AIX008A_F	GAGCTGATCTACGCTGGTACAG	AIX008A_R	TCGTCTTCTTGCGGTTGATGAA	AIX008A_M	FAM	TCGGCCTCATTTGCTG
solea_v4.1_unigene16820,solea_v3.0_unigene250307	74	agpat1	1-acyl-sn-glycerol-3-phosphate acyltransferase alpha	AIY9ZEI	CCGCTCCCTGGTCCGT	AIY9ZEI_F	GCAGAGACGTTGAAAACATGAGGAT	AIY9ZEI_R	CCGTGTGCCTTCTGGGAAATAT	AIY9ZEI_M	FAM	CCGCTCCCTGGTCCGT
solea_v4.1_unigene27882	79	agpat3	1-acyl-sn-glycerol-3-phosphate acyltransferase gamma	AIS08JC	CTGGACCCACAATAAT	AIS08JC_F	ACAGCAAGGAGGGCAAGTTC	AIS08JC_R	CAAAACAGGAAGTTCAGCAGTGT	AIS08JC_M	FAM	CTGGACCCACAATAAT
solea_v4.1_unigene370505	72	agpat3	1-acylglycerol-3-phosphate O-acyltransferase 3	AIT96PK	ACCTCCATCAGATATTG	AIT96PK_F	GAGTGTAAGGTGAGTGCCATGAAA	AIT96PK_R	CCACCTTCCATGGTACAATCCA	AIT96PK_M	FAM	ACCTCCATCAGATATTG
solea_v4.1_unigene2252	82	agpat4	1-acyl-sn-glycerol-3-phosphate acyltransferase delta	AI1RVQW	CTCTGCGCCACTGTC	AI1RVQW_F	GGAGATCGTGTTCTGTAAGAGGAAA	AI1RVQW_R	CCGGGTAATCATGCAGGTTCTG	AI1RVQW_M	FAM	CTCTGCGCCACTGTC
solea_v4.1_unigene2252	60	agpat4	1-acylglycerol-3-phosphate O-acyltransferase 4 (Lysophosphatidic acid acyltransferase, delta)	AIVI4VS	CTGGTGCTGCTTGCTC	AIVI4VS_F	TTGGACCTTAATCAACTGGCTGTT	AIVI4VS_R	AGCAGGCCTAGAGGGTAGAG	AIVI4VS_M	FAM	CTGGTGCTGCTTGCTC
solea_v4.1_unigene1537	81	agpat5	1-acylglycerol-3-phosphate O-acyltransferase 5	AIWR210	TTGCGCTCCAGACTGA	AIWR210_F	TGCAGAAGAAACTCCTCTCTCAGA	AIWR210_R	GATTATAGCGAGTTCCCTCTGGAAA	AIWR210_M	FAM	TTGCGCTCCAGACTGA
solea_v3.0_unigene49775	61	mboat2	Membrane bound O-acyltransferase domain containing 2	AI70ML2	CACCCCAGTAAAACCA	AI70ML2_F	GTGTGGTTTCGGACCTACCT	AI70ML2_R	CCACCACATGCCTGATGAAC	AI70ML2_M	FAM	CACCCCAGTAAAACCA
solea_v4.1_unigene3390_split_1	63	mboat2	Membrane bound O-acyltransferase domain containing 2	AI89KSA	CCTCGTCCAAGAACG	AI89KSA_F	GAACGGGAAGTACAAGCAAACC	AI89KSA_R	GTGCACAGCTTGGAGATGAC	AI89KSA_M	FAM	CCTCGTCCAAGAACG
solea_v4.1_unigene14399_split_1	67	mboat7	membrane bound O-acyltransferase domain containing 7	AIAAZX3	CCGCCAACACCTTTT	AIAAZX3_F	CACCTGGGTTGGTCTTCCA	AIAAZX3_R	CTTGAGAGTAAGAAGCAGCTGGAT	AIAAZX3_M	FAM	CCGCCAACACCTTTT
solea_v4.1_unigene4766	103	mogat2	2-acylglycerol O-acyltransferase 2 A	AI89KR9	CTGGCTCTCAAACATG	AI89KR9_F	CGCTCGACCAGGAGCTTTAA	AI89KR9_R	TCCAAATGAAAAGACCGGAACCA	AI89KR9_M	FAM	CTGGCTCTCAAACATG
solea_v4.1_unigene66064	75	mogat2	monoacylglycerol O-acyltransferase 2	AICSWAJ	AAGCGCCAGCTATCC	AICSWAJ_F	TCATGTGTGCAGGTCTGATTCC	AICSWAJ_R	CGTTCCCTCCTCCCCTTTG	AICSWAJ_M	FAM	AAGCGCCAGCTATCC
solea_v4.1_unigene4505	72	gpat3	glycerol-3-phosphate acyltransferase 3	AIX0078	CCTCTCGTGGCTCATC	AIX0078_F	GATCACGCTCGCCATCATC	AIX0078_R	CACACTGCTCTCAGGTAAATATCCA	AIX0078_M	FAM	CCTCTCGTGGCTCATC
solea_v4.1_unigene4505	69	gpat3	glycerol-3-phosphate acyltransferase 3	AI0IXKO	CTGTGCTGCATCCTC	AI0IXKO_F	CCCCGATGACCATACAGGAC	AI0IXKO_R	GAGCGATGGCAGATTTCACTCT	AI0IXKO_M	FAM	CTGTGCTGCATCCTC
solea_v4.1_unigene2599	109	gpat3l	glycerol-3-phosphate acyltransferase 3 like	AII1M5M	TCCCCTCTGGAAATAT	AII1M5M_F	ACGGATCATGTGAATGACAAGACAA	AII1M5M_R	CATAACAGATGTGTTGTTGACACAGG	AII1M5M_M	FAM	TCCCCTCTGGAAATAT
solea_v4.1_unigene31260	110	gpat4	glycerol-3-phosphate acyltransferase 4	AIKALBU	CAGCAGCCCAATAACA	AIKALBU_F	TCTTGCCTTCACTGGAGTAGGA	AIKALBU_R	AGCACATCAAATGGACTTTCTGACT	AIKALBU_M	FAM	CAGCAGCCCAATAACA
solea_v4.1_unigene31260	67	gpat4	glycerol-3-phosphate acyltransferase 4	AIY9ZEG	ACTGTACGGCGTCCTC	AIY9ZEG_F	CCTTCCTCCCATGTCGAGAGA	AIY9ZEG_R	GGCTGCTTTTACACGGTTAGC	AIY9ZEG_M	FAM	ACTGTACGGCGTCCTC
solea_v4.1_unigene38183	83	gpam	glycerol-3-phosphate acyltransferase, mitochondrial	AILJJH2	CACCGCACCCAGCCAA	AILJJH2_F	GCAAATCGCAATGGAGAGTTCAC	AILJJH2_R	AGGCCATTGCTGTAGAAGTTGAG	AILJJH2_M	FAM	CACCGCACCCAGCCAA
solea_v4.1_unigene38183	81	gpam	glycerol-3-phosphate acyltransferase, mitochondrial	AIMSHOA	CCGTAGCGACCTTCAC	AIMSHOA_F	GGTGGACAATGTGCTTAACAATAGC	AIMSHOA_R	AGGCTGGCTGGTTGCA	AIMSHOA_M	FAM	CCGTAGCGACCTTCAC
solea_v3.0_unigene3184	71	pnliprp1	Inactive pancreatic lipase-related protein 1	AI20TW5	ACGCCGAGCACTTGT	AI20TW5_F	TGCAGTATTCGTGGACGTCATC	AI20TW5_R	GCTGCTTTAAACCAAACCCTAGACT	AI20TW5_M	FAM	ACGCCGAGCACTTGT
solea_v4.1_unigene65273	78	lpl	Lipoprotein lipase	AIVI4VU	CCTTGGCAGCTTCCTC	AIVI4VU_F	CCTGTTTATCGACTCTCTGCTGAAC	AIVI4VU_R	CGGTTGAACATGTCGTTGCT	AIVI4VU_M	FAM	CCTTGGCAGCTTCCTC
solea_v4.1_unigene101064	74	lipc	lipase C, hepatic type	AIN1FUI	ACAGGACGCACACCTT	AIN1FUI_F	CCTCCGCATCTCCTTCAAAGAG	AIN1FUI_R	AGTCTCTGTCCAGGGTGATGAG	AIN1FUI_M	FAM	ACAGGACGCACACCTT
solea_v4.1_unigene324800	60	liph	lipase member H-like	AIPAD0Q	CCAGAGCTGAAATTCT	AIPAD0Q_F	TTGGAGCGAACCTCAATGGT	AIPAD0Q_R	GAGGCCCGGCAGGAT	AIPAD0Q_M	FAM	CCAGAGCTGAAATTCT
solea_v4.1_unigene16871	78	lipg	lipase, endothelial	AIWR212	TCGCTGCAACAACATC	AIWR212_F	TCGCTTCAAGAAGGGCATCTG	AIWR212_R	CGCATCTTCCTGGCATTGTAG	AIWR212_M	FAM	TCGCTGCAACAACATC
solea_v4.1_unigene462710	67	plpp1	phospholipid phosphatase 1	AIGJQS7	CCCGTTTGCCATACTC	AIGJQS7_F	ACATAGCCTGTCTCATCCTAGCT	AIGJQS7_R	CGGAAAGGACTGTGTTGCAAATT	AIGJQS7_M	FAM	CCCGTTTGCCATACTC
solea_v4.1_unigene462710	66	plpp1	phospholipid phosphatase 1	AIHSOZF	CCGCTCCCGAACAGT	AIHSOZF_F	CAGGCCCGATTGGAGACAAAT	AIHSOZF_R	CCAGTGCAGGTGAAGTTTTCGATAT	AIHSOZF_M	FAM	CCGCTCCCGAACAGT
solea_v4.1_unigene13131	65	plpp1l	phospholipid phosphatase 1-like	AII1M5N	AAGCCTCGCCCATTCT	AII1M5N_F	TTGTACTTTACATTCAAGCCAGACTGA	AII1M5N_R	CTGGACGGTGGGACGAAA	AII1M5N_M	FAM	AAGCCTCGCCCATTCT
solea_v4.1_unigene13131	89	plpp1l	phospholipid phosphatase 1-like	AIMSHOB	CCTGCCTCATCCTCG	AIMSHOB_F	TCCCTCTCATTCTGCTGGACATTA	AIMSHOB_R	CCGTTTGAAAGGGTTGTGTTGAG	AIMSHOB_M	FAM	CCTGCCTCATCCTCG
solea_v4.1_unigene5759	66	plpp2	phospholipid phosphatase 2-like	AILJJH3	CCGGCCCACCATTCA	AILJJH3_F	AGACTGGCGGCGAAGTG	AILJJH3_R	CGCAAAGGCTACCAGGAAGAA	AILJJH3_M	FAM	CCGGCCCACCATTCA
solea_v4.1_unigene22612	73	plpp3	phospholipid phosphatase 3	AID1UGR	CCGCGCCATGTAAAC	AID1UGR_F	CACCATGCTCTATCTGGCTTTCTAT	AID1UGR_R	CAGCGGGCGGAGGAG	AID1UGR_M	FAM	CCGCGCCATGTAAAC
solea_v3.0_unigene24250	65	plpp3l	phospholipid phosphatase 3-like	AIFASMZ	CCGGCAGTCTGATCAC	AIFASMZ_F	GAGCTACGTTGCGACAGTGA	AIFASMZ_R	ACTTCCTTGCCTCTTCCTCTGA	AIFASMZ_M	FAM	CCGGCAGTCTGATCAC
solea_v4.1_unigene5990	85	plppr1	phospholipid phosphatase related 1	AIKALBV	ACCGTGCCCGACATGA	AIKALBV_F	CGAAGCTACTCCATCATACCATGT	AIKALBV_R	ACTCCATGTAGTAGGCCAACAAC	AIKALBV_M	FAM	ACCGTGCCCGACATGA
solea_v4.1_unigene18108	76	dgat1b	diacylglycerol O-acyltransferase 1	AI5IP9L	AAAGCGCAGCAATTCA	AI5IP9L_F	CCACTCGTCTATGAACTTCTCTGC	AI5IP9L_R	AGCATTCCACCAGTCGTTGTAAAA	AI5IP9L_M	FAM	AAAGCGCAGCAATTCA
solea_v4.1_unigene23705	74	dgat1a	diacylglycerol O-acyltransferase 1	AI6ROFT	CTATCCAGGCAACCTC	AI6ROFT_F	GTTCAGAGGTTCACAGTCATGTCT	AI6ROFT_R	AGCAAATGCCAAGTAGTACATGTCT	AI6ROFT_M	FAM	CTATCCAGGCAACCTC
solea_v4.1_unigene18108	77	dgat1b	diacylglycerol O-acyltransferase 1	AI70ML1	TCGCTCCGACTCTGTG	AI70ML1_F	CTGGCAACCTCAGTATCAAAGACAT	AI70ML1_R	GCGAGGGAAGTTGAGCTCATAG	AI70ML1_M	FAM	TCGCTCCGACTCTGTG
solea_v4.1_unigene24956	61	dgat2	diacylglycerol O-acyltransferase 2	AIBJX4B	CTGCATTGCCCTTCCC	AIBJX4B_F	TGGTCACCTCCTTTCCAAGAGT	AIBJX4B_R	GGCGCCTCCTATCACAATCAC	AIBJX4B_M	FAM	CTGCATTGCCCTTCCC
solea_v4.1_unigene12325	69	lclat1	lysocardiolipin acyltransferase 1	AIQJB6Y	TCGACGCCGAATAAA	AIQJB6Y_F	CAGGTGGGCTGCTTCGT	AIQJB6Y_R	CAGCATGTTCTCCAAGTGTTTCTT	AIQJB6Y_M	FAM	TCGACGCCGAATAAA
solea_v4.1_unigene39094	64	pnpla2	patatin like phospholipase domain containing 2	AI20TW4	CATGTTGCCCAAGTTC	AI20TW4_F	CACCAACACCAGCATCCAGAT	AI20TW4_R	TGGGAACAATGCTTTGCTGAGA	AI20TW4_M	FAM	CATGTTGCCCAAGTTC
solea_v4.1_unigene61812	74	pnpla2	patatin like phospholipase domain containing 2	AI39R3C	TCGTGCGTCACATGCT	AI39R3C_F	CCATGCATCCCTCCTTCAATCTG	AI39R3C_R	GTGACAATCAGCTGGCAGAGT	AI39R3C_M	FAM	TCGTGCGTCACATGCT
solea_v4.1_unigene39094	82	pnpla2	patatin like phospholipase domain containing 2	AI5IP9K	CCGCCTCCGTGCTCG	AI5IP9K_F	GGGAGCCACCAAGCTGTAC	AI5IP9K_R	TGTCTTACTTATGGACGCCTGACT	AI5IP9K_M	FAM	CCGCCTCCGTGCTCG
solea_v4.1_unigene37097	77	cel	Carboxyl ester lipase (bile salt-stimulated lipase)	AIRSAC6	CACAACGCCGCTCAAT	AIRSAC6_F	TCCCAGATGAGCCCAGACAT	AIRSAC6_R	GCCGTCCATGCTGTTGACT	AIRSAC6_M	FAM	CACAACGCCGCTCAAT
glycerophospholipid metabolism
solea_v4.1_unigene10977	79	cdipt	CDP-diacylglycerol--inositol 3-phosphatidyltransferase	AI1RVQX	CACCTGCACAGCTCC	AI1RVQX_F	TCAGCTCAGCATGTGTTTGGA	AI1RVQX_R	GTGACTGGCTGATCCTTTAATCGT	AI1RVQX_M	FAM	CACCTGCACAGCTCC
solea_v4.1_unigene27562	69	cept1	choline/ethanolamine phosphotransferase 1	AIAAZX2	CAAACCGCAGTGTTCC	AIAAZX2_F	GCACACTGGCAAACATACGT	AIAAZX2_R	GATTTGCACTTCAGTCACATCAATGA	AIAAZX2_M	FAM	CAAACCGCAGTGTTCC
solea_v4.1_unigene325078	63	gpd1	glycerol-3-phosphate dehydrogenase [NAD(+)], cytoplasmic	AIGJQS6	CAGGGCTCCACAGATT	AIGJQS6_F	GTAGTAGAGGAATACGATGTGGTGGA	AIGJQS6_R	CCCGACTGCAACAATGTTCTT	AIGJQS6_M	FAM	CAGGGCTCCACAGATT
solea_v4.1_unigene24536	81	gpd1l	glycerol-3-phosphate dehydrogenase 1 like	AIHSOZE	CCGCTGAGAAGTTTTG	AIHSOZE_F	GCAAACATCGCCAACGAAGTG	AIHSOZE_R	CAGTTGACCATTCTCCAGGATCTT	AIHSOZE_M	FAM	CCGCTGAGAAGTTTTG
solea_v4.1_unigene5476	76	lpin1	lipin 1	AIS08JE	CTCGTCCTCAGATTTC	AIS08JE_F	CCACGTGTTCCCTCTGAAGATG	AIS08JE_R	GTACGTGAAGTGGCTGTAAGTGT	AIS08JE_M	FAM	CTCGTCCTCAGATTTC
solea_v4.1_unigene24709	69	lpinl	phosphatidate phosphatase LPIN1-like	AIT96PM	CAGGCTGCCGCACCAC	AIT96PM_F	CGCTGTCTGGATGTATAGATGTCAT	AIT96PM_R	GAAAGGGCGAGCAATGCA	AIT96PM_M	FAM	CAGGCTGCCGCACCAC
solea_v4.1_unigene17453	67	lpcat1	Lysophosphatidylcholine acyltransferase 1	AI0IXKQ	ATGGCTCGCATGATCA	AI0IXKQ_F	GGCGGAGGCTCACAGA	AI0IXKQ_R	TGGAATCCTCCGCAAAACCA	AI0IXKQ_M	FAM	ATGGCTCGCATGATCA
solea_v4.1_unigene17453	55	lpcat1	Lysophosphatidylcholine acyltransferase 1	AI20TW6	CCTCCACAGTTTTCC	AI20TW6_F	CGGGTGGACCAGGACTC	AI20TW6_R	GTGCTCGCCGCTTGATTT	AI20TW6_M	FAM	CCTCCACAGTTTTCC
solea_v4.1_unigene14278	66	lpcat1l	lysophosphatidylcholine acyltransferase 1-like	AI1RVQY	CTCACCCTGGCACCCC	AI1RVQY_F	CCTGCGGAAGCTCCCATT	AI1RVQY_R	TGTGACTGGGATGGCATCAAAG	AI1RVQY_M	FAM	CTCACCCTGGCACCCC
solea_v4.1_unigene23342	85	lpcat2	lysophosphatidylcholine acyltransferase 2	AI39R3E	CCCACCTCTGTTTGCC	AI39R3E_F	GAGTTCCTGCCTCCACATATACC	AI39R3E_R	GTGCCATTGTTTCTCGGACTCT	AI39R3E_M	FAM	CCCACCTCTGTTTGCC
solea_v4.1_unigene19723	66	lpcat3	lysophosphatidylcholine acyltransferase 3	AI5IP9M	CCTGAGCAGCTTTACC	AI5IP9M_F	GCTCATGGGAAGGACAGTAACAG	AI5IP9M_R	GCCAGCAGGTATAGCATTTGGAA	AI5IP9M_M	FAM	CCTGAGCAGCTTTACC
solea_v4.1_unigene94938	62	lpcat4	lysophosphatidylcholine acyltransferase 4	AI6ROFU	CCTCCCTGTCAAACAT	AI6ROFU_F	CTGCTCCACACTGCCTTTACT	AI6ROFU_R	TCCTCTGCACTCAGACTTCCT	AI6ROFU_M	FAM	CCTCCCTGTCAAACAT
solea_v4.1_unigene7436	61	pcyt1b	phosphate cytidylyltransferase 1, choline, beta	AIGJQS8	CCACACGAGAAACTCA	AIGJQS8_F	AGGGAGACGAGTTGTGACTGT	AIGJQS8_R	TGCGAGCCTGAGCGATG	AIGJQS8_M	FAM	CCACACGAGAAACTCA
solea_v4.1_unigene14606	85	pcyt2	phosphate cytidylyltransferase 2, ethanolamine	AIHSOZG	ACAGCCTGGAGACACC	AIHSOZG_F	ATCCAGTTTGCCTCAGGAAATGA	AIHSOZG_R	GACCAATATGGAAGAGGTCAAAAGCT	AIHSOZG_M	FAM	ACAGCCTGGAGACACC
solea_v4.1_unigene29077	93	pcyt2	ethanolamine-phosphate cytidylyltransferase-like	AII1M5O	CCCGTCCACGGACTGT	AII1M5O_F	GCACACAGACAACTTTGGAAAGG	AII1M5O_R	ATCTTCTGTGAAGTCTGAAGGAACTG	AII1M5O_M	FAM	CCCGTCCACGGACTGT
solea_v4.1_unigene20204	78	cds1	phosphatidate cytidylyltransferase 1	AIPAD0R	ATGAGCGGCGTCCTC	AIPAD0R_F	ATGGCGTATCTGTTTGGATTCTTCT	AIPAD0R_R	GAATCCTTCCCACGTCTTCTTAGG	AIPAD0R_M	FAM	ATGAGCGGCGTCCTC
solea_v4.1_unigene20204	64	cds1	phosphatidate cytidylyltransferase 1	AIQJB6Z	CAGAGGTCCAGACCCC	AIQJB6Z_F	TGTCCATGTTTACATCACCAGCTTT	AIQJB6Z_R	CAGCTGCTGCAGGACTTTACT	AIQJB6Z_M	FAM	CAGAGGTCCAGACCCC
solea_v4.1_unigene37159	87	cds2	phosphatidate cytidylyltransferase 2	AIN1FUJ	CCCACCAGTTCTTCC	AIN1FUJ_F	GACACCCCTGAGGTTCTAAACAAG	AIN1FUJ_R	GGCCAGTGTGAGGATTCCT	AIN1FUJ_M	FAM	CCCACCAGTTCTTCC
solea_v4.1_unigene37159	78	cds2	phosphatidate cytidylyltransferase 2	AIRSAC7	TCCTCCAATGAATCCC	AIRSAC7_F	TCAAGCTGTCGCCTAAGAAGAC	AIRSAC7_R	AGAGCATGATGCCAAAGACAATAGT	AIRSAC7_M	FAM	TCCTCCAATGAATCCC
solea_v4.1_unigene62306	63	pemt	phosphatidylethanolamine N-methyltransferase	AIS08JF	CCGTGTAGAAAACCTC	AIS08JF_F	CCGGTGGGAAGTGATGGA	AIS08JF_R	CCCAACACCATGAAAGCAACAC	AIS08JF_M	FAM	CCGTGTAGAAAACCTC
solea_v4.1_unigene3778	60	pisd	phosphatidylserine decarboxylase proenzyme, mitochondrial	AI89KSB	ACCGCAGCAATGACTC	AI89KSB_F	CCTACAGCCTGGAGAACTTCCT	AI89KSB_R	AGGAGGAGGTCCCTGTATGAG	AI89KSB_M	FAM	ACCGCAGCAATGACTC
solea_v4.1_unigene4109	68	ptdss1a	phosphatidylserine synthase 1a	AICSWAK	CCCACCAGCACTCAGC	AICSWAK_F	TCATGCATCTGCTGCCTAACTTT	AICSWAK_R	ACAGAGCAGAATGTCCAGAATCAC	AICSWAK_M	FAM	CCCACCAGCACTCAGC
solea_v4.1_unigene17147	62	ptdss1b	phosphatidylserine synthase 1b	AID1UGS	ATGCCTGCCAGCCTC	AID1UGS_F	GACCCAAAGTCGTCCTTCCA	AID1UGS_R	AGCTGCCAAAAGATCATGAAGAGAT	AID1UGS_M	FAM	ATGCCTGCCAGCCTC
solea_v4.1_unigene12118	73	selenoI	Selenoprotein I	AIBJX4A	CATGCACCCATTCTGG	AIBJX4A_F	TCAAATCCCCTGTCTGTCTACGT	AIBJX4A_R	CAAGCCATGTTGGTAGGAACTTTAC	AIBJX4A_M	FAM	CATGCACCCATTCTGG
solea_v4.1_unigene22174_split_2	84	tmem269	transmembrane protein 269	AIAAZX4	CAGGTCCGGTGTCCTC	AIAAZX4_F	TGACTTCACAACTTTTGGCATTGC	AIAAZX4_R	ACGTAGCACATGCACAGGAT	AIAAZX4_M	FAM	CAGGTCCGGTGTCCTC
solea_v4.1_unigene22175_split_2	91	tmem269	transmembrane protein 269	AIBJX4C	TTTACGTGCAAACTCC	AIBJX4C_F	TCCACTGGGATCCACCTCAA	AIBJX4C_R	GACAGAGCATTTGCCGCATT	AIBJX4C_M	FAM	TTTACGTGCAAACTCC
Gene expression and housekeeping
solea_v4.1_unigene16126	69	cstf1	cleavage stimulation factor subunit 1	AIFASM0	ATGGTGCGCTCATCTG	AIFASM0_F	CGGAGGACTACGTGCTACTG	AIFASM0_R	CGGCCGTGCGAGAGT	AIFASM0_M	FAM	ATGGTGCGCTCATCTG
AB291587	76	gapdh2	glyceraldehyde-3-phosphate dehydrogenase	AIGJPSJ	CTGAAGGCCATTCCTG	AIGJPSJ_F	TCATTCCTGAGCTCAACGGTAAG	AIGJPSJ_R	AGGTCAACCACTGACACATCAG	AIGJPSJ_M	FAM	CTGAAGGCCATTCCTG
AB326302	93	eef1a	elongation factor 1 alpha	AIFARMB	CCATGCCAGGCTTC	AIFARMB_F	CTGTTGGACGTGTCGAGACT	AIFARMB_R	TCTCCACAGACTTGACCTCAGT	AIFARMB_M	FAM	CCATGCCAGGCTTC
AB291588.1	80	ub52	ubiquitin	AID1TF3	CAGCGTCTGATCTTTG	AID1TF3_F	AGGCTAAGATTCAGGATAAGGAAGGA	AID1TF3_R	TCCATCCTCCAGCTGTTTGC	AID1TF3_M	FAM	CAGCGTCTGATCTTTG
